# Supplementary material for: Ecological value of macrophyte cover in creating habitat for microalgae (diatoms) and zooplankton (rotifers and crustaceans) in small field and forest water bodies
Source: PLoS One. 2017 May 4;12(5):e0177317. doi: 10.1371/journal.pone.0177317 (PMC5417703; doi:10.1371/journal.pone.0177317)
Supplement: S1 File — The relationships between the abundance of diatom and zooplankton species and environmental parameters, types of water bodies and habitat types. (XLSX) [file pone.0177317.s001.xlsx]

## Sheet: Zooplankton
					pond type		habitat
pond	coordinate N	coordinate E	pond type	habitat	Field	Forest	water	El	H	pH	cond	O2%	TRP	DIN	Hardn	Ah	Ae	Ec	Bl	Cp	Cq	Cs	Se	Sv	To	Af	Bd	Ba	Bq	Cv	Cu	Ed	Fl	Kc	Kt	Kq	Lb	Lc	Lh	Ll	Lp	Lq	Mm	Pr	Pv	Ss	Tp	Ts
P1	52o12'27.03" N	16o59'19.05" E	Field	Water	1	0	1	0	0	7.79	595	50	26	0.956	150	0	0	40	8	0	1	0	0	0	20	0	0	1	2	1	3	1	6	535	1	43	2	13	1	0	1	0	0	1	11	0	1	42
P1	52o12'27.03" N	16o59'19.05" E	Field	El	1	0	0	1	0	7.45	592	75	14	3.086	214	12	1	22	35	15	21	10	4	5	48	0	47	1	62	87	202	6	1	85	0	5	57	129	64	4	7	3	0	0	5	0	12	6
P2	52o25'23.41" N	16o45'00.22" E	Field	Water	1	0	1	0	0	9.85	998	166.4	141	4.1587	274	652	79	1236	0	0	0	0	905	0	0	0	0	68	0	0	0	0	0	0	890	0	0	0	0	0	0	0	0	0	0	0	0	0
P2	52o25'23.41" N	16o45'00.22" E	Field	H	1	0	0	0	1	9.92	1002	168.6	176	3.071	281	66	213.667	154.667	0	0	0	0	47	6.33333	0	0	0	100.333	0	0	11.6667	0	0	0	89	0	0	0	0	0	0	0	0	0	0	0	0	0
P3	52o22'03.16" N	16o44'12.17" E	Field	Water	1	0	1	0	0	9.13	1296	89.2	135	2.83852	138	890.667	1.33333	4	3	1	15.3333	0	0	3.66667	2	3	0	22.3333	0	0	0	0	0	515	65.3333	78	1	0	1	0	1	0	0	0	3.33333	1.33333	0	0
P3	52o22'03.16" N	16o44'12.17" E	Field	H	1	0	0	0	1	9.17	1300	103.3	184	0.774	97	19	53	0	10	17	22	6	0	3	0	3	0	211	0	0	8	0	1	164	61	14	5	0	0	0	0	0	0	0	17	0	0	0
P3	52o22'03.16" N	16o44'12.17" E	Field	El	1	0	0	1	0	9.19	1300	89.2	135	2.83852	138	1	0	1	0	0	0	3.33333	1.33333	0	0	890.667	1.33333	4	3	1	15.3333	0	0	3.66667	2	3	0	22.3333	0	0	0	0	0	515	65.3333	78	1	0
P4	52o22'03.16" N	16o44'12.17" E	Field	Water	1	0	1	0	0	7.7	788	103.3	184	0.774	97	0	0	0	0	0	0	17	0	0	0	19	53	0	10	17	22	6	0	3	0	3	0	211	0	0	8	0	1	164	61	14	5	0
P4	52o22'03.16" N	16o44'12.17" E	Field	H	1	0	0	0	1	7.66	785	28.2	140	0.681668	341	0	0	300	520	1678.33	243.333	17	14.6667	39.6667	96.3333	0	3.66667	0	0	0	0	0	0	0.666667	0	349.333	0	0	0	0	0.666667	0	0	0	130.333	7	0	0.666667
P4	52o22'03.16" N	16o44'12.17" E	Field	El	1	0	0	1	0	7.92	784	54.4	126	0.54965	385	0	0	16.6667	18	0	1	18	175	278.333	14.6667	0	4.33333	0	0	0	0	6.33333	1	0	1	60	0	1	0	0	1	0	0	0	131.333	6.66667	0	1
P4	52o22'03.16" N	16o44'12.17" E	Field	El	1	0	0	1	0	8.44	108.7	108.7	134	0.621625	343	0	0	14.3333	127.667	0	1	201.667	651	1557.67	8	0	3.66667	2.66667	0	0	0	1	0	1	1.66667	43.6667	0	1	0	0	3.33333	0	0	0	30.6667	5	0	0
P5	52o23'19.49" N	16o55'45.75" E	Field	Water	1	0	1	0	0	8.22	1090	82.8	113	1.54513	551	0	0	56	64	0	2	1	0	0	67.6667	0	0	68	0	0	0	0	68.6667	1915	0	164.667	0	0.666667	0	1	0	0	0	0	0	0	0	0
P5	52o23'19.49" N	16o55'45.75" E	Field	H	1	0	0	0	1	8.27	1090	82.8	129	2.09092	560	0	0	621.333	542.333	49	54.6667	2.66667	0	0	15	0	1	3.66667	4	0	1	1	45.6667	549	0	70.3333	0	2.66667	0	0	0	0	0	0	0	1	0	0
P6	52o22'23.03" N	16o51'28.94" E	Field	Water	1	0	1	0	0	9.21	1087	170.7	82	1.39431	792	0	0	0	0	0	1	0	1	0	0	0	0	0	0	0	0	0	0	0.666667	1	1	0	0	0	0	0	0	0	0	0	0	0	1
P6	52o22'23.03" N	16o51'28.94" E	Field	El	1	0	0	1	0	9.21	1092	164.5	104	1.4996	811	0	0	0	0	0	0	1	12.3333	0	0	0	0.666667	0	0	0	0	0	0	1	1	1	0	1	0	0	0	0	0	1	1	0	1.33333	1
P7	52o22'19.19" N	16o51'38.38" E	Field	Water	1	0	1	0	0	9.57	573	106.9	3	0.698288	120.5	1	0	1	0.666667	1	4	0	0	0	1	0	1	0	0	0	1	0	0	16.3333	0	1.66667	0	0	0	0	1	0	0	6.33333	5	0	1.33333	4.66667
P7	52o22'19.19" N	16o51'38.38" E	Field	H	1	0	0	0	1	9.47	572	95.7	21	0.870941	133	8.33333	3.66667	1	1	40.3333	114.333	12.3333	0	0	0	0	70.3333	0	0	1.66667	24	14.3333	0	7.66667	0	0.666667	32	232	1	1	23	0	0	0	2.66667	0	31.6667	6.33333
P7	52o22'19.19" N	16o51'38.38" E	Field	El	1	0	0	1	0	9.84	566	129.5	3	0.855264	132	7.33333	11	0.666667	0	10.6667	38.6667	118.667	1.33333	0	0.666667	0	12.3333	0	0	1	44.6667	20.6667	0	19.6667	1	2	14	24	0	1.33333	5.66667	0	0	0	2.33333	0	48	0
P8	52o26'30.97"N	16o57'32.48'' E	Field	Water	1	0	1	0	0	8.41	1318	102.9	67	0.889644	598	0	1.25	4.5	2	1	25.25	0.5	1	0	10.75	0	1	1.125	0	0	1.5	0	0	1.5	2.5	2.25	0	0.75	0	0	0.5	0	0	0	0	0	1.75	0
P8	52o26'30.97" N	16o57'32.48'' E	Field	H	1	0	0	0	1	8.37	1318	85.2	65	1.20836	555.5	1	0	0	1	1100.67	2044.67	53.3333	0.666667	3	6.66667	0	4.33333	0	0	1	0	2.66667	0	1.33333	7.33333	0	0	8.33333	0	1	22.3333	0	0	0	0	0	32.6667	1.33333
P9	52o28'27.79" N	16o37'51.62" E	Field	Water	1	0	1	0	0	6.8	214	9	1156	2.89063	57	0	4	1	0	0	12	0	0	0	0	4.5	3.5	0	0	1	2	6	0	62	0	0	2.5	39	1	0	14	0	5.5	0.5	1.5	0	0.5	0
P9	52o28'27.79" N	16o37'51.62" E	Field	El	1	0	0	1	0	6.7	215	18	1252	1.36623	45	0	2	0	0	0	172	1	1	0	0	3	1	0	0	1	1	124	0	0	0	0	1	31	0	0	2	0	51	0	0	0	2	0
P10	52o28'41.17" N	16o38'03.47" E	Field	Water	1	0	1	0	0	7.55	1589	47	445	1.98922	106	0	0	0	1	0	0	0	0	0	0	7052	16.3333	69.3333	2.66667	5	6	0	0	45	624	24.3333	0	66.6667	0	0	16.3333	0	0	0	408	138.667	1	0
P10	52o28'41.17" N	16o38'03.47" E	Field	H	1	0	0	0	1	7.73	1587	39	443	1.0739	88	0	0	0	2.33333	0	0	5.33333	0	0	0	11726.3	33.3333	280.667	24.6667	0	9	0	0	53.6667	1634.33	82.6667	0	183.667	1	0	38	0	0	0	117.333	85	2.33333	0
P11	52o25'11.43" N	16o46'31.99" E	Field	Water	1	0	1	0	0	7.69	1054	61	26.4	3.6655	266	0	0	0	0	0	0	50.6667	0	0	5.33333	42622	0	0	0	0	0	0	0	2.66667	0	0	0	10.6667	0	0	0	0	0	1.66667	0	0	7.66667	0
P11	52o25'11.43" N	16o46'31.99" E	Field	El	1	0	0	1	0	7.8	1046	45	22.7	1.66772	252	0	1.25	0	0	0	4	500.5	317.5	240	2	27164.5	74	1	0	5.5	15.25	0	0	0	0	0	6.5	277	0	1.25	28.5	118.75	13.25	0	0.75	0	149.5	0
P12	52o46'02.39" N	16o29'37.92'' E	Field	H	1	0	0	0	1	7.4	262	175	64	3.204	490	0	0	0	0	0	0	5	2.5	5	0.5	3200	25.5	5	0	1.5	6	0	0	44	0.5	57	0	68.5	0	6	24	0.5	7	1.5	512	457.5	0.5	0
P13	52o27'51.59" N	16o45'53.71" E	Field	Water	1	0	1	0	0	7.54	1201	10.1	2181	1.91539	564	0	1.33333	0	0	4.33333	3	36.3333	40.6667	0	0	1	29.3333	0	0	0	24.3333	0	0	1	1	0	0	37.6667	0	0	45.3333	0	135.667	0	0	0	4.33333	0
P14	52o40'37.51" N	17o38'50.79" E	Field	Water	1	0	1	0	0	8.19	953	90	1365	1.64518	368	0	0	0	0	0	1	4	0	0	0	15	0	65	1	0	0	0	51	1	4355	0	0	0	0	0	1	0	1	884	2	0	0	0
P14	52o40'37.51" N	17o38'50.79" E	Field	El	1	0	0	1	0	8.59	929	77	1323	0.677045	352	0	0	0	0	131	190.667	2024.33	344.333	38.3333	62	0	4.33333	0.666667	0.666667	1.66667	3.66667	12.6667	0	0.666667	153	0.666667	0.666667	11.6667	0	0.666667	10.6667	27.6667	238	0	0	0	0	0
P14	52o40'37.51" N	17o38'50.79" E	Field	H	1	0	0	0	1	8.21	951	88	1092	0.583935	358	0	0	0	0	2.33333	28	146.667	13.6667	2	0	7	9	29.3333	0	5.33333	0	30.3333	71.6667	2	2797.33	1	0	2.66667	0	0	6.33333	0	0	310	39.3333	1	1	0
P15	52o40'24.45" N	17o38'39.92" E	Field	Water	1	0	1	0	0	6.74	410	7	1610	8.33246	362	0	147	0	0	0	0	28.3333	0	0	0	91.3333	48	0	0	0	0	2	0	0.666667	0.666667	0	0	132.667	40	0	83	9	22.3333	0	0	0	0	0
P16	52o40'22.31" N	17o38'34.38" E	Field	Water	1	0	1	0	0	7.75	977	90	1330	2.02184	236	0	0	0	0	0	0	0	0	0	0	3654	47	0	17	13.5	0	0	9	1	1	0	0	0	0	0	0	0	0.5	139.5	3.5	0	0	0
P17	52o40'00.88" N	17o30'19.67" E	Field	Water	1	0	1	0	0	7.24	1337	5	497	2.58268	462	0	17	0	0	0	0.666667	2.66667	0	0	0	7.66667	9	0	0	0	2	0	0	1	1	0	0	4	0	0	55.3333	0	0.666667	0	0	0	0	0
P18	52o37'31.35" N	17o36'35.97" E	Field	Water	1	0	1	0	0	8.39	1624	64	483	2.04866	416	0	0	0	0	0	3	3.66667	0	0	0	1	65.6667	0	65	0	0.666667	9	0	1	1	49	2	10.6667	0	0	2.66667	0	0	0	0	0	0.666667	0
P18	52o37'31.35" N	17o36'35.97" E	Field	El	1	0	0	1	0	8.61	1594	103	461	1.03106	400	0	0	0	0	0	0	1	3	15	0	1	32	0	3560	0	11	600	0	3	0	55	1	25	0	0	56	0	0	0	0	0	0	0
P19	52o36'16.65" N	17o34'55.43" E	Field	Water	1	0	1	0	0	7.3	383	53	1168	1.97751	186	0	0	0	1	0	1	4.66667	1	0	0	56.3333	1	0	0	0	0	0.666667	0	1.33333	0.666667	1	0	1.66667	0	0	1.33333	0	0.666667	0	1	0	0	0
P19	52o36'16.65" N	17o34'55.43" E	Field	H	1	0	0	0	1	7.37	388	54	1213	1.363	188	0	1	0	1.66667	0	8	68.3333	1	0.666667	0	65.6667	2	0	0	0	1	1.66667	0	3.33333	0.666667	0	0	2	1	1	3	0	3.33333	0	0	0	0	0
P19	52o36'16.65" N	17o34'55.43" E	Field	El	1	0	0	1	0	7.22	393	42	1168	1.863	178	0	14.6667	0	0	0	21.6667	277	117	11	0	18.6667	41.6667	0	0	0	3.66667	31.3333	0	0	0.666667	0	0	9.66667	0	1	14	0	40.6667	0	0	0	0	0
P20	52o40'56.49" N	17o38'25.83" E	Field	Water	1	0	1	0	0	8.23	1100	128	141	1.70194	468	0	0	195.667	791.333	0	0	76	13.3333	0	1	88	1.33333	2.66667	0.666667	0	1.33333	1	0	0.666667	1	34	0	2.33333	0	0	6	0.666667	1	0	3102	0	1.33333	0
P20	52o40'56.49" N	17o38'25.83" E	Field	El	1	0	0	1	0	8.45	1087	122	45	1.67684	428	0	0	406	68.5	0	0	2479	261.5	13.5	2	28.5	34	0	7	0	539.5	0	3	0	0	16	28.5	116.5	2	3.5	24.5	64.5	0	0	129.5	0	41.5	0
P21	52o37'14.46" N	17o33'10.28" E	Field	El	1	0	0	1	0	7.34	1445	3	315	1.40678	570	0	26.3333	0	0	17.6667	1	17.6667	1.66667	0	0	0	51.6667	1.33333	0	0	0	0	0	2	0	1.66667	0	104.667	0	0	272.333	10.3333	19.3333	0	0	0	4	0
P22	51o58'48.48" N	16o41'01.04" E	Field	Water	1	0	1	0	0	7.78	1032	70	14.3	1.50024	322	0	0	2.33333	6	0	0	0	0	0	0	19815	0	1547.33	0	0	0.666667	1.33333	0	5095.33	9260	57.3333	0	2	0	0	0	0	0	0	3799	2.66667	0.666667	784.333
P22	51o58'48.48" N	16o41'01.04" E	Field	H	1	0	0	0	1	7.85	1040	64	20.5	0.610354	524	1	0	20	59	0	0	8.33333	0	0	0	10174.7	12	491.667	76.3333	0	84.6667	0	15	1460.33	3690.33	132.333	9	12.3333	8	0	0	0	0	0	1777.67	1.66667	9.33333	254.667
P22	51o58'48.48" N	16o41'01.04" E	Field	El	1	0	0	1	0	8	1028	75	20.9	0.495395	668	0	0	3	0	0	0	0	0	0	0	45	28	49.5	13.5	2.5	22.5	0	0	44	165.5	2.5	252.5	116.5	3.5	3.5	2.5	1	0	2.5	13	0	18	8.5
P23	51o55'33.78" N	16o37'00.15" E	Field	Water	1	0	1	0	0	10.83	1060	178	482	9.08941	1512	0	0	0	0	0.666667	0	1.66667	0	0	0	0	0.666667	128	0	0	0	0	0	5.66667	0	0	0	0	0	0	0	0	0	0	0	0	0	0
P24	51o57'51.12" N	16o44'00.19" E	Field	Water	1	0	1	0	0	7.29	640	14	19.8	2.05661	326	0	14	1	10	0	0	0	0	1.33333	1	0	1	12.6667	20.3333	0	4	1.33333	0	0	0	0	1	0	0	0	0	0	0	0	0	0	0	0
P24	51o57'51.12" N	16o44'00.19" E	Field	El	1	0	0	1	0	8.15	599	57	13.9	1.84728	500	0	0	0	0	0	0	0	0	0	0	0.5	84.5	0	80.5	7.5	3	0.5	0	2	0.5	0	44.5	247.5	276.5	2	164	42	0.5	0	0	1	7	0
P24	51o57'51.12" N	16o44'00.19" E	Field	El	1	0	0	1	0	8.02	609	110	13.5	1.86141	340	0	0	0	0	1	0	2	0	0	0	15	97.5	5	77.5	22	4.5	5.5	0	0	7.5	0	50	370	178	10.5	250	4.5	0	0	4.5	0	6.5	0
P25	51o57'50.02" N	16o43'54.02" E	Field	Water	1	0	1	0	0	7.72	551	80	5.9	1.65278	278	0	0	0	0	0	0	1	0	0	0	14.6667	3.33333	3	0	0	5	2	0	88	4.33333	9	2.33333	2.66667	1.33333	0	0	1	0	7.33333	93	1	0	1
P25	51o57'50.02" N	16o43'54.02" E	Field	El	1	0	0	1	0	7.64	553	69	62.6	1.69491	374	0	0	0	0	5.5	0	9	2.5	2.5	0	0	159.5	1	0	8	179	143.5	0	17	0	5	90.5	23	22	2.5	64	2.5	0	2.5	4	0	0	0
P25	51o57'50.02" N	16o43'54.02" E	Field	El	1	0	0	1	0	7.84	555	70	12.1	1.96721	680	0	1.5	0	0	10.5	0	40.5	2.5	3	0	32	208	0	4	4	168	11.5	0	137.5	6.5	5	106.5	57	26.5	21	34.5	0	0	33.5	51.5	2	5.5	0
P26	52o00'06.01" N	16o58'32.87" E	Field	Water	1	0	1	0	0	7.94	1044	90	14.3	2.68393	586	0.666667	0	22.6667	22.6667	0	6	4.66667	0	0	27	1	1.66667	2.33333	1	1.66667	17.6667	0	0.666667	121.333	3.33333	1	2	9.33333	0	0	0	1	0	0	14.3333	0	1	8.33333
P26	52o00'06.01" N	16o58'32.87" E	Field	H	1	0	0	0	1	8.12	1051	94	13.9	1.22128	602	1	0	23	2.66667	1	13.3333	2.33333	0	0	2.33333	0	22.3333	39.6667	11	0	12.3333	1	0	678.667	0	33.6667	9	8.33333	1	2	1	1	0	0	10.6667	0	1.33333	11.3333
P26	52o00'06.01" N	16o58'32.87" E	Field	El	1	0	0	1	0	8.08	1023	113	168	1.40721	578	2.33333	0	30.3333	10	5	124.333	4.66667	25.3333	13	27.3333	2	162.667	3	58.6667	0	230.667	1	0.666667	77	3	5.33333	27.3333	32.3333	0	2	3.33333	0	0	0	12	0	11	0
P27	52o02'32.48" N	16o52'10.42" E	Field	Water	1	0	1	0	0	7.89	1728	55	1625	3.04877	528	0	0	0	5	0	0	11	0	0	0	17920	7.66667	0	5.33333	2.66667	2.66667	0	0	2.66667	0	0	2	7	0	0	6.33333	800	0	0	3952	0	1.33333	0
P27	52o02'32.48" N	16o52'10.42" E	Field	El	1	0	0	1	0	8.07	1736	41	1079	2.12375	522	0	0	0	0	0	1	3.33333	9	0	0	3578.33	194	0	1384	103.667	3.33333	0	0	0	0	1	193	2934.33	0	0	815.667	745	2.66667	0	659.667	1	41.6667	0
P28	52o01'44.05" N	16o57'23.14" E	Field	Water	1	0	1	0	0	8.05	1162	83	27.8	1.40528	696	0	0	2.66667	17.3333	4	21	1.33333	0	0	2	0	4.66667	0.666667	0	0	2	0	0	58.6667	0	117.333	1	2.66667	0	0	0	0	0	56	973.333	0	0	0
P28	52o01'44.05" N	16o57'23.14" E	Field	H	1	0	0	0	1	7.98	1189	55	19.8	1.02506	676	0	0.666667	2	17.6667	21	10	1.66667	0	0	4.33333	0	5	0	0	0	1	1	0	53	1	53.6667	1	1.66667	0	0	1.66667	0	0	34.6667	106.333	0	11.3333	0
P28	52o01'44.05" N	16o57'23.14" E	Field	H	1	0	0	0	1	8.07	1186	69	28.5	1.32181	688	0	0	97.6667	410.333	610.333	274.333	4.33333	3.66667	1	0	0	15.3333	1	0	0	4.33333	1	0	48.6667	0	137.667	1	14.3333	1.33333	0	10.6667	0	0	42.3333	546.333	0	21.3333	1
P28	52o01'44.05" N	16o57'23.14" E	Field	El	1	0	0	1	0	8.09	1155	78	22	1.78	676	0	0	495	2757.33	370.333	331.333	1	1	0	2.33333	0	1.33333	0	0	0	0.666667	0	0	118.667	0	222.667	1	0	0	0	1.66667	0	0	211	404.333	0	0	0
L1	52o12'26.06" N	16o57'47.33" E	Forest	Water	0	1	1	0	0	7.72	514	74	232	1.626	254	0	0	0	0	0	0	1	0	0	0	5	4	0	0	0	0	0	1	72	1	299	0	0	0	0	1	0	0	0	31	0	0	3
L2	52o12'31.01" N	16o58'24.03" E	Forest	Water	0	1	1	0	0	8.67	347	92	48	1.22	152	0	0	36	4	2	1	0	0	0	0	11	0	0	0	0	1	0	0	75	0	42	0	5	0	0	2	0	0	29	100	0	0	23
L2	52o12'31.01" N	16o58'24.03" E	Forest	El	0	1	0	1	0	9.45	301	151	35	1.34	156	104	63.3333	2.33333	3.66667	0	3.66667	401	0	1	1	2.66667	29	2.66667	0	28.6667	63.6667	63.6667	1	5.33333	1	1.33333	28.3333	314.333	2.33333	3.33333	102.667	49.3333	0	0	22.3333	0	4	1
L3	52o11'35.07" N	16o59'11.07" E	Forest	Water	0	1	1	0	0	7.16	514	41	590	1.92824	530	0	0	0	2.66667	0	0	3	1	0	0	55.6667	144.667	1	1	4.66667	216	53.3333	2	1	0	0	0	154	44.3333	2	63.3333	0	15.3333	79.3333	0	0	1	2
L4	52o10'35.01" N	16o59'10.02" E	Forest	Water	0	1	1	0	0	7.16	540	50	37	1.47798	270	1	0	10.6667	7.66667	0	0	1.33333	0	0	0	29.6667	9	39.6667	1	0	1	0.666667	2.66667	228	30.3333	2.33333	1	15.6667	0	0	1	0	1	147	0	58.3333	1.33333	26
L4	52o10'35.01" N	16o59'10.02" E	Forest	El	0	1	0	1	0	7.16	550	30	360	1.39448	266	61	0	0	0	0	0	32.3333	55.6667	1.33333	0	152.667	81	0	73.6667	58.6667	99	4.33333	0	26.3333	17.3333	0	2.66667	209.333	7.66667	9.33333	5.33333	0	50.3333	120.333	0	2.33333	12	54
L5	52o10'31.54" N	16o56'16.07" E	Forest	Water	0	1	1	0	0	7.16	369	22	106	6.20517	268	0	0	1	0	12	0	1.75	0	0	0	0	8.25	0	0	0	1.25	0	2	2.25	4	1244.5	0	6	0	0	0	0	2	0	0	0	5.5	0.5
L6	52o10'08.04" N	16o57'27.05" E	Forest	Water	0	1	1	0	0	7.15	532	62	10	2.86	316	0	1	0	0	0	37.6667	1.33333	0	0	0	394.667	20.3333	0	1	0	86	0	0	7.66667	1	2.66667	0	0	1	2.66667	0	0	0.666667	848	0	0	1	0
L7	52o11'59.77" N	16o58'53.02" E	Forest	Water	0	1	1	0	0	7.16	570	62	22	1.33	258	1	0	15	12	0	0	2	0	0	0	6	2	52	0	0	2	1	4	284.5	35	4	1	1	0	0	2	0	0	71	0	72	2	13
L7	52o11'59.77" N	16o58'53.02" E	Forest	El	0	1	0	1	0	7.16	563	40	65	1.49	270	250.5	0	0.5	1.5	90.5	42	66	21.5	5	0	24.5	218	75.5	25	111	62.5	12	0	104	29.5	6	1	13	7	1.5	1.5	0	0	7	0	5	25.5	4.5
L8	52o15'18.46" N	16o49'51.16" E	Forest	Water	0	1	1	0	0	7.33	325	55	76	2.1488	170	1	0	0	1	0	1	2	0	0	0	0	1	0	0	0	0	0	0	2	0	52	1	1	1	0	1	0	1	0	1	3	1	0
L9	52o46'59.72" N	16o27'39.93" E	Forest	Water	0	1	1	0	0	8.66	448	168.9	15	1.83039	221	0.666667	0	0	1	0	1.66667	3.66667	1	0	0	1	0.666667	0	0	0	5	1	0	0	0	236.333	2.33333	232	1	6.66667	23	0	0	0	2.33333	2	9.33333	0
L9	52o46'59.72" N	16o27'39.93" E	Forest	H	0	1	0	0	1	7.66	549	131.24	5	1.245	202	6	0	0	0	1.33333	10.6667	4.33333	0	0	0	0	6.66667	1	1	1.66667	6	1.16667	0	1	0	0.666667	1.33333	269.333	0	3.33333	29.6667	0	0	0	0.5	3.5	2.66667	0
L9	52o46'59.72" N	16o27'39.93" E	Forest	H	0	1	0	0	1	8.65	444	141.78	32	1.741	204	9.66667	0.666667	0	0	7.33333	64.6667	17	0	0	0	0	34	0	0	3.66667	84	14.3333	0	3.33333	0	1.66667	8.33333	1672.67	1	83.3333	195.333	0	0	0	0	0	11.3333	0
L9	52o46'59.72" N	16o27'39.93" E	Forest	El	0	1	0	1	0	8.52	455	134.72	8	1.258	246	12.6667	1	1	0.666667	1	2.66667	14.3333	0	0	0	0	47	0	2.66667	2.66667	230.667	1.66667	0	1.66667	0	8.33333	9.66667	1694.67	0	77.3333	9.33333	0	1	0	0	0.666667	106.667	0
L9	52o46'59.72" N	16o27'39.93" E	Forest	El	0	1	0	1	0	8.89	401	142.71	8	1.412	190	1	1.33333	1	0	1.33333	47.3333	15.3333	0.5	1	0	0	84	0	6	2.66667	35.6667	4	0	3.66667	0	2.33333	4.33333	1326.67	0	6.66667	109.333	0	0	0	0	0	101	0
L10	52o46'54.42" N	16o26'51.92" E	Forest	Water	0	1	1	0	0	8.06	469	126	14	1.52763	152	1	1	0.5	1.33333	0	1	0.833333	0	0	0	0	0	1	0	0	1	0	0	5.66667	0	0	0	1	0	0	0	0	0	0	0	0	0	1
L10	52o46'54.42" N	16o26'51.92" E	Forest	H	0	1	0	0	1	7.88	448	109	26	1.423	152	1.16667	12.6667	0.5	1	29.6667	10.6667	13	0	0	0	0	1	0	0	0	0	0	0	1	0	0	0	0.666667	0	0	0	0	0	0	0	0	0	0
L10	52o46'54.42" N	16o26'51.92" E	Forest	El	0	1	0	1	0	8.62	401	141	32	1.844	138	1	88	0.5	0	9	13	48	0	0	0	0	24	0	0	7	96	0	0	1	0	1	1	540	0	10	20	0	0	0	0	0	7	0
L11	52o41'29.21" N	16o33'50.86" E	Forest	Water	0	1	1	0	0	7.2	473	83	9	2.49096	80	0	1	0.5	0	0	0	144	0	0	3	0.5	1	0	0	1.5	0	0	0	0	0	0	0	98.5	0	0.5	15	0	3.5	0	22.5	99.5	0.5	0
L11	52o41'29.21" N	16o33'50.86" E	Forest	El	0	1	0	1	0	7.19	463	69	60	1.207	91	0	52.6667	0	0	0	0.666667	737	7.33333	0	1.33333	0	30.3333	0	0	6	4.66667	0	0	2.66667	0	2	0	849.333	3.33333	8.33333	129.667	0	45	0	66.3333	55.3333	68	0
L12	52o42'19.15" N	16o29'11.34" E	Forest	Water	0	1	1	0	0	7.4	539	213	280	1.64	115	0	0	658.5	267	0	12.5	6.5	0	0	16	0	0	5.5	0	0	4	0	44	1766.5	8	0.5	0	9	0	0	2	0	0	147	17	0	2.5	0
L12	52o42'19.15" N	16o29'11.34" E	Forest	El	0	1	0	1	0	7.2	526	224	340	2.275	110	13.6667	0	7	11.3333	796	329	73.3333	141.333	107.667	0	51.6667	142.333	6	3.66667	15	255	0	0	119.667	4	12.6667	20.3333	342.333	14.3333	13	134.667	37.6667	1	4.33333	1	0	345.667	0
L13	52o51'58.23" N	16o26'43.02" E	Forest	Water	0	1	1	0	0	6.8	160	39	40	0.910698	54	1.33333	116	0	0	6.66667	0	1.66667	0	0	0	46.6667	25.3333	0	1	0	119	6	0	11	0	49	15.3333	38.6667	89.3333	28	9.33333	3.33333	2.66667	41.6667	3.66667	0	0.666667	19
L14	52o51'43.86" N	16o25'43.62" E	Forest	Water	0	1	1	0	0	8.35	545	85.8	131	0.89666	214	0	0	1	6.66667	0	0	0	0	0	0	2399.67	1.33333	0	0	1	2.66667	0	0	362	5	1.66667	2.33333	8.66667	4	0	0	0	0	4060.67	53.3333	0	0	706
L14	52o51'43.86" N	16o25'43.62" E	Forest	H	0	1	0	0	1	8.07	573	68.9	230	1.073	242	0	0	4.66667	8.33333	0	0	1	0	0	1.66667	898.667	18	0	2.66667	36.6667	50.6667	11.3333	0	9.33333	0	0	25	55.6667	21	3.33333	1.66667	3	0	1138.67	2.66667	0	1	57.6667
L14	52o51'43.86" N	16o25'43.62" E	Forest	El	0	1	0	1	0	6.3	555	68.4	335	1.394	258	0	0.833333	0	3.25	0	0	46.5	0	5.58333	9.25	207.75	103.083	0	41.4167	84	497.667	25	0	35.5	4.66667	2.5	269.5	239.167	205	126.083	9.5	1.33333	3.33333	161.75	25.9167	0	0.5	183.833
L14	52o51'43.86" N	16o25'43.62" E	Forest	El	0	1	0	1	0	8.59	536	105.9	259	1.342	240	2	0	0	0	0	1	1	19	6	29.6667	1.33333	89.6667	0	15.6667	72.6667	1108.33	240.333	0	0	0	0	270.667	452.667	447	27.3333	90	257.667	2.33333	2.33333	0	0	1.33333	1
L15	52o46'16.23" N	16o28'35.14" E	Forest	Water	0	1	1	0	0	9.96	219	163	15.7	5.78034	122	0	0	62	13	0	0	17	0	0	0.5	0	0	0	0	0	0	27	106.5	336	140	29	0	5.5	0	15.5	28	0	0	11	0	0	0	0
L16	52o42'19.15" N	16o29'11.34" E	Forest	Water	0	1	1	0	0	7.15	406	78	8.1	0.95117	216	0	0	1.33333	3.66667	0	1	1	0	0	0	13.3333	1	402.667	1	1.66667	0	0	4.33333	8	251	0.666667	0	1.33333	0	1	1.66667	0	0	100.333	627	0	0	453.333
L16	52o42'19.15" N	16o29'11.34" E	Forest	H	0	1	0	0	1	7.16	413	80	205	0.95117	160	0	0	3.33333	7	0	1	5	0	0	4	5.33333	3.33333	297.333	8	18	1	49	5	12.3333	158.667	7.66667	1	1.83333	1	0.666667	1	0	0	40	468	0	0	561.667
L17	52o42'42.69" N	16o30'36.72" E	Forest	Water	0	1	1	0	0	7.32	428	259	1	1.653	120	0	0	0.666667	0.666667	0	0	86.6667	1	0	0	0	1	0	0	29.3333	0	0	0	61.3333	1	4	0	0.666667	0	0	33.3333	1	3.33333	0	0	0.333333	1	0
L17	52o42'42.69" N	16o30'36.72" E	Forest	El	0	1	0	1	0	6.76	391	196.1	66	2.287	123	0	0	0	0	0	0	2620	40.3333	54.3333	0	1	21.6667	0	0	13.3333	88.3333	1	0	4.66667	0.666667	1	0	115	0	0	340.333	23.3333	617	0	0	0	22.3333	0
L18	52o47'01.87" N	16o21'21.73" E	Forest	Water	0	1	1	0	0	6.38	26	76	16.1	1.2446	12	0	0	6	0	0	0	0	0	0	0	0	19.3333	0	0	1.33333	1	0	0	1.33333	0	1	0	0	0	1	101.667	0	0	277	0	0	0	2.66667
L19	52o47'10.18" N	16o25'40.96" E	Forest	Water	0	1	1	0	0	8.61	122	109	11	2.22467	54	0	0	0	1.33333	0	0	1.66667	0	0	0	0	0	1	0	0	2.33333	0	17	9.33333	107.667	0	0	1.33333	0	7.66667	0.666667	0	0	13173.3	0	0	0	0
L20	52o24'23.43" N	16o50'39.39" E	Forest	Water	0	1	1	0	0	9.59	217	146.9	8	1.91926	9	0	0	3.33333	0	0	0	0	0	0	0	1.66667	0	4609.33	0	0	2.33333	0	56.3333	164.667	2353	0	0	0	0	10.6667	0	0	0	38.6667	14	5.33333	0	443.333
L20	52o24'23.43" N	16o50'39.39" E	Forest	H	0	1	0	0	1	9.51	219	117.8	2	1.83166	15.5	0	1.33333	1	89.6667	0	0	2.66667	0	0	0	0	4	1156	0	1.66667	0	0	790.667	1119.33	9432.67	9	3.66667	4.33333	2	2.33333	5.66667	0	0	5.33333	2.33333	0.666667	0	497
L20	52o24'23.43" N	16o50'39.39" E	Forest	H	0	1	0	0	1	9.62	116	106.7	8	1.98648	14	0	0	5.66667	19	0	0	82	0.666667	0	2.33333	5	307.667	1391.33	2	33	1.66667	0	296	375	4776.33	6.33333	39.6667	69.3333	32.3333	21	69	0	0	328.667	1.33333	3	0	1638
L21	52o29'15.32" N	16o56'11.51" E	Forest	Water	0	1	1	0	0	7.93	652	82	19.4	1.74513	340	0	0	0	1	0	0	68.6667	1	0	0	879	86.3333	1	4	24.3333	69.6667	4.33333	0	0	1.66667	0	6.66667	51.3333	4.33333	1	3	4.33333	2.66667	0	31.3333	20.3333	1	1
L21	52o29'15.32" N	16o56'11.51" E	Forest	El	0	1	0	1	0	8.42	622	75	21.2	1.446	298	0	0	0	0	2.33333	119.667	509.667	34	13.6667	0	37	285.333	1.33333	20.3333	0	189.333	16	0	0	0	0.666667	26.3333	85.6667	16.6667	1.66667	6	50.6667	6	0	0.666667	1.66667	20.6667	0
L22	52o28'03.09" N	16o55'59.97" E	Forest	Water	0	1	1	0	0	8.5	716	142	6.2	1.92191	386	0	0	0	0	0	0	1	0	0	0	4948.67	2.33333	418.333	1	0	3.66667	0	0	1.33333	1	0	5	4.66667	1	0	1	0	0	0	1227.33	1.33333	0	0
L22	52o28'03.09" N	16o55'59.97" E	Forest	H	0	1	0	0	1	8.41	721	125	13.5	1.83438	120	0	0	0.666667	0.666667	0	1	12.3333	0	0	0	3095.67	18.6667	52.3333	23	1	82.3333	5	0	2.33333	0.666667	1.33333	3	32	12	0.666667	10	7.33333	0	0	94	0.666667	8.33333	0
L23	52o23'38.61" N	16o49'30.51" E	Forest	Water	0	1	1	0	0	8.05	699	102	9	0.770251	438	0	0	0	0	0	0	34.6667	0	0	2.66667	616	6	1	21.3333	22	576	1.66667	0	10	23.6667	17.6667	5.33333	127.667	31.3333	4.33333	264	2	2.33333	0	93	2	15.6667	0.666667
L23	52o23'38.61" N	16o49'30.51" E	Forest	El	0	1	0	1	0	7.9	720	28	11	0.743	387	0	1	0	0	1	0	245	22.3333	0	30.3333	335.667	133	1	143.667	27	1743.67	9	0	3.5	0	0.666667	111.667	1242.33	442.333	49.3333	698.667	4	59	0	30.6667	0	382.333	0
L24	52o28'08.59" N	16o58'55.02" E	Forest	Water	0	1	1	0	0	7.63	486	39	7.3	6.29059	298	19	0	33	1	0	3	0	0	71	22	2	13	21	1	2	1	0	0	442.667	93	0	1	0	0	0	0	0	0	0	0	0	0	0
L24	52o28'08.59" N	16o58'55.02" E	Forest	H	0	1	0	0	1	7.76	490	48	7.3	0.912094	270	0	0	0	1	0	0	33	0	0	0	17	2	18	0	0	15	0	0	26	16	3	5	12	1	0	4	0	0	390	42	0	0	0
L25	52o39'02.49" N	17o37'57.25" E	Forest	Water	0	1	1	0	0	7.55	726	45	24.9	1.47769	362	0	0	19	4	0	0	3.5	0	0	0	32	13	0	0	0	1	0	4	238.5	344.5	10	5	4	0	0	34	81	0	58	3	0	3	25
L26	52o03'33.54" N	16o49'20.19" E	Forest	Water	0	1	1	0	0	7.68	1085	152	10.6	1.66465	502	0	0	0	11.3333	0	0	3	0	0	0.666667	1950.33	0	2.33333	0	1	1	0	1.33333	8.66667	1.33333	54.3333	0	2.33333	0	0	1	0.666667	0	0	1587	1	0	74.6667
L26	52o03'33.54" N	16o49'20.19" E	Forest	El	0	1	0	1	0	7.33	1078	134	12.8	1.161	504	0	0	2.33333	19.3333	0	0	635.333	2	30.6667	12.6667	1106.67	301.333	0.666667	10.6667	7	1392.67	1.33333	0	4.66667	0.666667	2.66667	7.33333	89	114	4.66667	4.66667	48.6667	0	0	633.333	0	8.33333	20

## Sheet: Diatoms
					pond type		habitat
pond	coordinate N	coordinate E	pond type	habitat	Field	Forest	water	El	H	pH	cond	O2%	TRP	DIN	Hardn	Acm	Amo	Amp	Cop	Cra	Cya	Cym	Es	Fc	Fd	Fi	Fu	Ft	Ga	Go	Gp	Nci	Ng	Nca	Nm	Nr	Nia	Nip	Pm	Rg	Sp
P1	52o12'27.03" N	16o59'19.05" E	Field	Water	1	0	1	0	0	7.79	595	50	26	0.956	150	0	24000	8000	80000	16000	0	8000	0	0	0	0	16000	0	16000	0	0	8000	0	0	0	16000	8000	32000	0	0	0
P1	52o12'27.03" N	16o59'19.05" E	Field	El	1	0	0	1	0	7.45	592	75	14	3.086	214	12000	44000	0.001	132000	256000	44000	24000	12000	0	4000	0	92000	0	20000	36000	0	40000	0	0	0	100000	12000	0.001	0	16000	0
P2	52o25'23.41" N	16o45'00.22" E	Field	Water	1	0	1	0	0	9.85	998	166.4	141	4.1587	274	0	0	0	0	0	0	0	0	0	0	0	0	0	0	0	0	0	0	0	0	0	0	1000	0	0	0
P2	52o25'23.41" N	16o45'00.22" E	Field	H	1	0	0	0	1	9.92	1002	168.6	176	3.071	281	0	0	0	0	0	0	0	0	0	0	0	0	0	0	0	0	0	0	0	0	0	0.001	79333.3	0	0	0
P3	52o22'03.16" N	16o44'12.17" E	Field	Water	1	0	1	0	0	9.13	1296	89.2	135	2.83852	138	3000	0	0.001	0	3000	0	0	0	0.001	0	0	0	0.001	0	0	0	0	0	0	0	0	3000	0	0	0	0
P3	52o22'03.16" N	16o44'12.17" E	Field	H	1	0	0	0	1	9.17	1300	103.3	184	0.774	97	0	0	0	0.001	0.001	0	0	0	0	0	0	0	0	0	0	6000	4000	0	0	0	0	0.001	2000	0	0	0.001
P3	52o22'03.16" N	16o44'12.17" E	Field	El	1	0	0	1	0	9.19	1300	118.6	168	1.274	101	0	0	0	166	0	0	166	0	0	0	0	0.001	0	0	0	0	0	0	0	0	0.001	0	166	0	0	0
P4	52o22'03.16" N	16o44'12.17" E	Field	Water	1	0	1	0	0	7.7	788	42.7	116	0.694316	327	0	0.001	0	667.333	0	0	0	667.333	0	0	0	0	0	2000	0	0	0	0	0	0	1333.67	0.001	0	0.001	0	0.001
P4	52o22'03.16" N	16o44'12.17" E	Field	H	1	0	0	0	1	7.66	785	28.2	140	0.681668	341	0	0.001	0	4000.33	0	0.001	667.333	0	0	0	0	667.333	1333.67	36000	96666.7	0	0	0	0	0	6666.67	0	667.333	0.001	0	0
P4	52o22'03.16" N	16o44'12.17" E	Field	El	1	0	0	1	0	7.92	784	54.4	126	0.54965	385	0	0	0	1000	0	0	2000	0	0	0	0	18000	2000	61000	0	0	0	0	0	0	7000	0	1000	1000	0	0
P4	52o22'03.16" N	16o44'12.17" E	Field	El	1	0	0	1	0	8.44	108.7	108.7	134	0.621625	343	0	0	0	0	0	0.001	0	0	0	0	0	0	0	10666.7	28000	0	0	0	0	0	667.333	0	0	0	0	0
P5	52o23'19.49" N	16o55'45.75" E	Field	Water	1	0	1	0	0	8.22	1090	82.8	113	1.54513	551	0	0	0	26000	13000	0	0	0	0	0	0	0	0	0	0	0	0	0	0	0	0	0	0	13000	0	0
P5	52o23'19.49" N	16o55'45.75" E	Field	H	1	0	0	0	1	8.27	1090	82.8	129	2.09092	560	0	0.001	0	13000	0	0	0	0	0	0	0	0	0	0	0	0	0	0	0	0	0.001	0	0	0.001	0	0
P6	52o22'23.03" N	16o51'28.94" E	Field	Water	1	0	1	0	0	9.21	1087	170.7	82	1.39431	792	0	0	0	46000	0	0	0	2000	0	0	2000	0.001	0.001	0	0	50000	2000	0	0	0	0.001	0	0	0	0.001	0.001
P6	52o22'23.03" N	16o51'28.94" E	Field	El	1	0	0	1	0	9.21	1092	164.5	104	1.4996	811	0	0	0	11000	0	0	0	0	0	0	0	0	1000	0	0	42000	22000	0	0	2000	0	0	0	0	0	0
P7	52o22'19.19" N	16o51'38.38" E	Field	Water	1	0	1	0	0	9.57	573	106.9	3	0.698288	120.5	3000	0	0	0	0	0.001	0	0.001	0	0	0	0	0.001	0	0.001	0	0	0.001	0	0	0	0	3000	0	0	0
P7	52o22'19.19" N	16o51'38.38" E	Field	H	1	0	0	0	1	9.47	572	95.7	21	0.870941	133	0	0	0	3000	0	0	0.001	30000	0.001	0	0	0	0.001	0	0	3000	24000	0.001	0	3000	0.001	0	3000	0	9000	0
P7	52o22'19.19" N	16o51'38.38" E	Field	El	1	0	0	1	0	9.84	566	129.5	3	0.855264	132	5000	0.001	0	0	0	0	0	0	0	5000	30000	25000	5000	0.001	5000	0.001	10000	0	10000	0	10000	0	0	0.001	0	0
P8	52o26'30.97"N	16o57'32.48'' E	Field	Water	1	0	1	0	0	8.41	1318	102.9	67	0.889644	598	0	0	0	667.333	0	667.333	667.333	0.001	0	0	6667	5333.33	7333.33	0.001	0	0	0	0.001	0	0	0	1333.67	7333.33	0	0	0
P8	52o26'30.97" N	16o57'32.48'' E	Field	H	1	0	0	0	1	8.37	1318	85.2	65	1.20836	555.5	0	0	0	9000	0	0	0.001	0.001	45000	0	0.001	45000	36000	0	0.001	0	0	9000	0	0	0	0	0	0	0	0
P9	52o28'27.79" N	16o37'51.62" E	Field	Water	1	0	1	0	0	6.8	214	9	1156	2.89063	57	0	0	0	0.001	0	0	0	0	0	0	0.001	0.001	0.001	0	0	0	0	0	0	0	0	0	0.001	0.001	0	0
P9	52o28'27.79" N	16o37'51.62" E	Field	El	1	0	0	1	0	6.7	215	18	1252	1.36623	45	0	0	0	0	0	0	0	0	0	0	0	0.001	0	0	0	0	0.001	0.001	0	0	8000	0	24000	0	0	0
P10	52o28'41.17" N	16o38'03.47" E	Field	Water	1	0	1	0	0	7.55	1589	47	445	1.98922	106	0	0	0	0.001	0	0.001	4000.33	0.001	0	0	0	10000.3	0	0	0	0	0	0	0	0	0	6000	40000	0	0	0
P10	52o28'41.17" N	16o38'03.47" E	Field	H	1	0	0	0	1	7.73	1587	39	443	1.0739	88	0	0	38000	0	114000	0	0	0	0	0	0	0	0	0	0	38000	247000	38000	0	0	0	0	38000	0	0	0.001
P11	52o25'11.43" N	16o46'31.99" E	Field	Water	1	0	1	0	0	7.69	1054	61	26.4	3.6655	266	0	0	0	12000	0	0	0	0	0	0	0	11000	0	0	0	0.001	0.001	0.001	0.001	0	0	0	22000	0	0	0
P11	52o25'11.43" N	16o46'31.99" E	Field	El	1	0	0	1	0	7.8	1046	45	22.7	1.66772	252	12000	0	0	36000	0	0	0	0	0.001	0	0	0	0	0	0	12000	24000	0	12000	0.001	0	0	0	0	0	0
P12	52o46'02.39" N	16o29'37.92'' E	Field	H	1	0	0	0	1	7.4	262	175	64	3.204	490	0	0	0	0.001	0	0	0	0.001	0.001	0	0	0	0	0	12000	0.001	6000	0	0	0	0	0	0	0	0	0
P13	52o27'51.59" N	16o45'53.71" E	Field	Water	1	0	1	0	0	7.54	1201	10.1	2181	1.91539	564	0	498	0	0	0	0	1660	0	0	0	4150	166	0	0	0	0	0	0	664	0	0	0	332	0	0	0
P14	52o40'37.51" N	17o38'50.79" E	Field	Water	1	0	1	0	0	8.19	953	90	1365	1.64518	368	255000	0	0	16000	0	0	0	0	0	0	0	0	0	0	0	0	0	0	0	0	0.001	0	0	0	0	0
P14	52o40'37.51" N	17o38'50.79" E	Field	El	1	0	0	1	0	8.59	929	77	1323	0.677045	352	0	0	0	0	0	0	0	0	0	0	0	0	0	0	0	0	0	0	0	0	0.001	0	0	0	0	0
P14	52o40'37.51" N	17o38'50.79" E	Field	H	1	0	0	0	1	8.21	951	88	1092	0.583935	358	0	0	0	0.001	0	0	0	0	0	0	0	0	0	0	0	0	0	0	0.001	0	0.001	0	0	0	0	0
P15	52o40'24.45" N	17o38'39.92" E	Field	Water	1	0	1	0	0	6.74	410	7	1610	8.33246	362	0	0	0	0	0	0	0	0	0	0	0.001	85000	0	0	0	561000	68000	136000	0	0	0	0	0	0	0.001	0
P16	52o40'22.31" N	17o38'34.38" E	Field	Water	1	0	1	0	0	7.75	977	90	1330	2.02184	236	0	0	0	0	0	0	0.001	0	0	0	0	0	120000	0	0	0.001	0.001	0	0	0	0	0	0	0	0	0
P17	52o40'00.88" N	17o30'19.67" E	Field	Water	1	0	1	0	0	7.24	1337	5	497	2.58268	462	0	4000	0	0	0	0	0	0	0	0	0	0	0	0	0.001	20000	0	0	0	0	0	0	0	0	0	12000
P18	52o37'31.35" N	17o36'35.97" E	Field	Water	1	0	1	0	0	8.39	1624	64	483	2.04866	416	0	0	13000	0.001	0	0	0	0	0	0	0	0	0	0	0	65000	117000	0	65000	0	0	182000	286000	0	0	0
P18	52o37'31.35" N	17o36'35.97" E	Field	El	1	0	0	1	0	8.61	1594	103	461	1.03106	400	0	0	0	0	0	0.001	0	0.001	0	0	0	11000	0.001	0	0	11000	77000	0	11000	11000	0	121000	66000	0	0	0
P19	52o36'16.65" N	17o34'55.43" E	Field	Water	1	0	1	0	0	7.3	383	53	1168	1.97751	186	0	0	0.001	0	0	0	0	0	0	0	0	0	0	0	0	0.001	2000	0	0	0.001	0	10000	4000	0	0	0
P19	52o36'16.65" N	17o34'55.43" E	Field	H	1	0	0	0	1	7.37	388	54	1213	1.363	188	8000	0	0	0.001	0	0	0	0	0	0.001	0	0.001	0	0.001	0	8000	8000	0.001	0	8000	0	32000	0.001	0	0.001	0
P19	52o36'16.65" N	17o34'55.43" E	Field	El	1	0	0	1	0	7.22	393	42	1168	1.863	178	4000	0	0	0	0	0	0	0	0	0	0	0	0	0.001	0	0.001	8000	0	0	0.001	0	8000	2000	0	0	0
P20	52o40'56.49" N	17o38'25.83" E	Field	Water	1	0	1	0	0	8.23	1100	128	141	1.70194	468	0	0.001	0	2000	0	0	0	0	0	0.001	0.001	4000	0.001	0	0	2000	0	0	0	0	0.001	0	0.001	0	0	0.001
P20	52o40'56.49" N	17o38'25.83" E	Field	El	1	0	0	1	0	8.45	1087	122	45	1.67684	428	0	0	0	2444	0	0	611	0	0	6721	0	7332	2444	1222	0	0	0	0	0	0	6110	2444	4277	0	0	0
P21	52o37'14.46" N	17o33'10.28" E	Field	El	1	0	0	1	0	7.34	1445	3	315	1.40678	570	0	0	13000	0.001	0	0	13000	0	0	0	0	0.001	0	0	0	13000	78000	26000	0	13000	0	0	0	0	0	0
P22	51o58'48.48" N	16o41'01.04" E	Field	Water	1	0	1	0	0	7.78	1032	70	14.3	1.50024	322	0	0	8000	0	0	0.001	0	0.001	24000	0.001	0.001	0	32000	0	0	32000	0	0.001	8000	18000	0.001	32000	16000	0	0.001	0.001
P22	51o58'48.48" N	16o41'01.04" E	Field	H	1	0	0	0	1	7.85	1040	64	20.5	0.610354	524	0	0.001	0	0	0	0.001	0	0.001	0.001	0	60000	24000	0	0	0	0	0	0	0	0	0.001	0	0	0	0	0
P22	51o58'48.48" N	16o41'01.04" E	Field	El	1	0	0	1	0	8	1028	75	20.9	0.495395	668	0.001	0	27000	27000	0	27000	0	216000	0	18000	270000	0	18000	0	0	72000	9000	0	0	0	54000	27000	54000	0	0	0
P23	51o55'33.78" N	16o37'00.15" E	Field	Water	1	0	1	0	0	10.83	1060	178	482	9.08941	1512	0	0	0	0.001	0	0	166	0	0	0	0	0.001	0	0	0	0	0	0	0	0	0	0	0	166	0	0
P24	51o57'51.12" N	16o44'00.19" E	Field	Water	1	0	1	0	0	7.29	640	14	19.8	2.05661	326	0	0	0	0	0	0	0	0	0	0	0	0	0	0	0	0	0.001	0	0	0	8000	0	16000	0	0	0
P24	51o57'51.12" N	16o44'00.19" E	Field	El	1	0	0	1	0	8.15	599	57	13.9	1.84728	500	0	0	0	0	0	0	0	0	132000	0	0	0	24000	0	0	24000	0.001	0	0	0	34000	0	24000	0	0	0
P24	51o57'51.12" N	16o44'00.19" E	Field	El	1	0	0	1	0	8.02	609	110	13.5	1.86141	340	0	0	0	0	0	0	0	0	0.001	0	0	0	0	0	0	0	0	0	0	0	0.001	0	0	0	0	0
P25	51o57'50.02" N	16o43'54.02" E	Field	Water	1	0	1	0	0	7.72	551	80	5.9	1.65278	278	20000	0	0	0	0	0.001	0	0	0.001	0.001	0	0.001	0.001	0.001	0	0.001	10000	0	0	0.001	0.001	0	0	0	0	0
P25	51o57'50.02" N	16o43'54.02" E	Field	El	1	0	0	1	0	7.64	553	69	62.6	1.69491	374	0	0	0	0.001	0	20000	0	0	0	40000	0	0	10000	0	0	0	20000	0	0	0	60000	10000	10000	0	0.001	0
P25	51o57'50.02" N	16o43'54.02" E	Field	El	1	0	0	1	0	7.84	555	70	12.1	1.96721	680	0	0	0	13000	0	65000	0	0	0.001	195000	0	0	13000	0	0	65000	0.001	0	0	0.001	130000	0.001	0.001	0	78000	0
P26	52o00'06.01" N	16o58'32.87" E	Field	Water	1	0	1	0	0	7.94	1044	90	14.3	2.68393	586	0.001	0	0	0	0.001	0.001	0	0	0	0	0	0.001	14000	0	0	0.001	0	0	0.001	0	0.001	0	0.001	0	0	0
P26	52o00'06.01" N	16o58'32.87" E	Field	H	1	0	0	0	1	8.12	1051	94	13.9	1.22128	602	12000	0	0	0	0	0	0	0	0	0	64000	0	0	0	0	64000	0.001	0	0	0	0	0	0	0	0	0
P26	52o00'06.01" N	16o58'32.87" E	Field	El	1	0	0	1	0	8.08	1023	113	168	1.40721	578	0	0	0	0	0	0.001	0.001	0	0	0	0	0	0	0	0	0	0	0	0	0	0	0	0	0	0	0
P27	52o02'32.48" N	16o52'10.42" E	Field	Water	1	0	1	0	0	7.89	1728	55	1625	3.04877	528	0	0	0	0	0	0	0	0	0	0	0	14000	0.001	0	0	0	0	0	0	0	0	0	42000	0	0	0
P27	52o02'32.48" N	16o52'10.42" E	Field	El	1	0	0	1	0	8.07	1736	41	1079	2.12375	522	0	0	0	68000	0	0	0	0	0	0	0	0	0.001	0	0	17000	0	0	0	0	0	51000	17000	0	0	0
P28	52o01'44.05" N	16o57'23.14" E	Field	Water	1	0	1	0	0	8.05	1162	83	27.8	1.40528	696	0	0	60000	24000	0	0	0	0	0	0.001	0	0	0	0	0	0	72000	12000	24000	36000	24000	0	12000	0	0	0.001
P28	52o01'44.05" N	16o57'23.14" E	Field	H	1	0	0	0	1	7.98	1189	55	19.8	1.02506	676	0	0	0	0.001	0	0	354	0	0	0.001	0	118	0	0	0	0	0	0	0	0	944	0	944	0	0	0
P28	52o01'44.05" N	16o57'23.14" E	Field	H	1	0	0	0	1	8.07	1186	69	28.5	1.32181	688	0	0	48000	0.001	0	0	0	0	0	0	0	0	0	0	0	12000	24000	0	0.001	12000	0.001	0	0	0	0	0
P28	52o01'44.05" N	16o57'23.14" E	Field	El	1	0	0	1	0	8.09	1155	78	22	1.78	676	0	0	0	0	0	0	830	0	0	0	0	83	0	0	0	0	0	0	0	0	83	0	0	0	0	0
L1	52o12'26.06" N	16o57'47.33" E	Forest	Water	0	1	1	0	0	7.72	514	74	232	1.626	254	0	0	0	10000	0	0	0	0	0.001	0	20000	0.001	0	0	10000	20000	0.001	10000	0.001	0.001	0.001	0	20000	0.001	0.001	10000
L2	52o12'31.01" N	16o58'24.03" E	Forest	Water	0	1	1	0	0	8.67	347	92	48	1.22	152	0.001	8000	0	80000	16000	8000	0.001	0	0.001	0	0	0	0	16000	8000	0	16000	0	0	0	8000	8000	24000	0	0.001	0
L2	52o12'31.01" N	16o58'24.03" E	Forest	El	0	1	0	1	0	9.45	301	151	35	1.34	156	44000	48000	0	224000	24000	8000	12000	8000	492000	0	0	16000	0	16000	24000	0	12000	0	0	0	32000	0	0.001	0	12000	0
L3	52o11'35.07" N	16o59'11.07" E	Forest	Water	0	1	1	0	0	7.16	514	41	590	1.92824	530	28000	14000	14000	14000	49000	0.001	21000	0	490000	0	546000	49000	7000	14000	28000	63000	329000	7000	14000	0.001	0.001	21000	0	21000	0	0.001
L4	52o10'35.01" N	16o59'10.02" E	Forest	Water	0	1	1	0	0	7.16	540	50	37	1.47798	270	0.001	0	0.001	36000	0	0	0	0	0	0	0	0.001	0	0	6000	0	78000	0	0	0	0.001	0	0	0	0	0
L4	52o10'35.01" N	16o59'10.02" E	Forest	El	0	1	0	1	0	7.16	550	30	360	1.39448	266	0	0	0	96000	0.001	0	0	0	40000	0.001	0	0	0	0.001	0.001	0.001	72000	0.001	8000	0	0	0	0.001	0	0	0
L5	52o10'31.54" N	16o56'16.07" E	Forest	Water	0	1	1	0	0	7.16	369	22	106	6.20517	268	21000	0	0	7000	0	0	0	0	0	0	0	0	0	0	0	0	0.001	0	0	0	0	0	7000	0	0	0
L6	52o10'08.04" N	16o57'27.05" E	Forest	Water	0	1	1	0	0	7.15	532	62	10	2.86	316	0.001	0	0	0.001	0	0	0	0	0	0	0	0	0	0	0	0	0.001	0.001	0	0.001	0.001	0	10000	0	0	0
L7	52o11'59.77" N	16o58'53.02" E	Forest	Water	0	1	1	0	0	7.16	570	62	22	1.33	258	0	0.001	0	0	0	0	0	0.001	0	0	8000	0	8000	0	0	0	0	4000	0	0	0.001	4000	0	0	0.001	0
L7	52o11'59.77" N	16o58'53.02" E	Forest	El	0	1	0	1	0	7.16	563	40	65	1.49	270	0	0	0	4000	0	0	0	0	0	0	0.001	4000	0	0.001	0	0	0	0	0	0	0	0	4000	0	0.001	0
L8	52o15'18.46" N	16o49'51.16" E	Forest	Water	0	1	1	0	0	7.33	325	55	76	2.1488	170	0	0	0	0	0	0	0	0	0	0	0	0	0	0	0	5000	0	0	0	0	0	0	0	0	0	0
L9	52o46'59.72" N	16o27'39.93" E	Forest	Water	0	1	1	0	0	8.66	448	168.9	15	1.83039	221	0	0	0	83	0	0	0	0	0	83	0	166	0.001	0	0	0	0	0	0	0	0	0	166	0.001	0	0
L9	52o46'59.72" N	16o27'39.93" E	Forest	H	0	1	0	0	1	7.66	549	131.24	5	1.245	202	0	0	0	0	0	0	0	0	0	0	0	0	0	0	0	0	0	0	0	0	0	0	0	0.001	0	0
L9	52o46'59.72" N	16o27'39.93" E	Forest	H	0	1	0	0	1	8.65	444	141.78	32	1.741	204	0	0	0	0	0	0.001	500	0	0	0.001	6500	500	500	500	0	0	0	0	0	0	1000	0	500	0	0	0
L9	52o46'59.72" N	16o27'39.93" E	Forest	El	0	1	0	1	0	8.52	455	134.72	8	1.258	246	0	0	0	0	0	0	0	0	0	0	0	375	750	0	0	0	0	0	0	0	0	0	0.001	0	0	0
L9	52o46'59.72" N	16o27'39.93" E	Forest	El	0	1	0	1	0	8.89	401	142.71	8	1.412	190	0	0	0	0	0	0.001	0.001	0	0	0	332	166	0.001	0.001	0	0	0	0	0	0	0.001	0	1826	166	0	0
L10	52o46'54.42" N	16o26'51.92" E	Forest	Water	0	1	1	0	0	8.06	469	126	14	1.52763	152	0	0	0	0	0	0	0	0	0	0	0	0	0	0	0	0	0	0	0	0	0	0	16660	0	0	0
L10	52o46'54.42" N	16o26'51.92" E	Forest	H	0	1	0	0	1	7.88	448	109	26	1.423	152	0	166	0	166	0	0.001	3486	0	0	0	2988	166	166	0.001	0	0	0	0	0	0	498	0	2324	0.001	0	0.001
L10	52o46'54.42" N	16o26'51.92" E	Forest	El	0	1	0	1	0	8.62	401	141	32	1.844	138	0	0.001	0	166	0	0.001	332	0	0	0	1826	0.001	0.001	0	0	0	0	0	0	0	0.001	0	0.001	0	0	0.001
L11	52o41'29.21" N	16o33'50.86" E	Forest	Water	0	1	1	0	0	7.2	473	83	9	2.49096	80	46000	8000	0	0	4000	0	52000	0	0	16000	0	0	0	12000	24000	16000	0	0	0	0	0.001	0	0	0.001	8000	0.001
L11	52o41'29.21" N	16o33'50.86" E	Forest	El	0	1	0	1	0	7.19	463	69	60	1.207	91	796000	48000	0	728000	12000	4000	124000	0	8000	0	0	0	0	180000	44000	0.001	0.001	0	8000	0	0.001	0	0.001	0.001	32000	0.001
L12	52o42'19.15" N	16o29'11.34" E	Forest	Water	0	1	1	0	0	7.4	539	213	280	1.64	115	0	0	8000	0	0	0	0	0	0	0	144000	0.001	0	0	0	0	8000	0.001	0	0	0	0	0	0.001	0	0
L12	52o42'19.15" N	16o29'11.34" E	Forest	El	0	1	0	1	0	7.2	526	224	340	2.275	110	0	0	17000	0	0	17000	0	0	0	0	273000	0	17000	0	0	0	17000	0	0	17000	17000	0	0	0	0	0
L13	52o51'58.23" N	16o26'43.02" E	Forest	Water	0	1	1	0	0	6.8	160	39	40	0.910698	54	0	0	0	0.001	0	0	0	0	0	1000.67	0	0.001	0	1000.67	0	0	0	0	0.001	0	1000.67	0	9000	0	0	0
L14	52o51'43.86" N	16o25'43.62" E	Forest	Water	0	1	1	0	0	8.35	545	85.8	131	0.89666	214	0	3333.67	0	0.001	0	2000.33	0.001	2000.33	0	0	20667	2000	1334	5333.33	0	0	0	0	29333.3	0	8000	13333.3	14000	1333.67	0	0
L14	52o51'43.86" N	16o25'43.62" E	Forest	H	0	1	0	0	1	8.07	573	68.9	230	1.073	242	0	0	0.001	0	0.001	0	0	0.001	0.001	0	0	16000	0	0	16000	0	0.001	0	16000	0	0.001	48000	96000	0	0	0
L14	52o51'43.86" N	16o25'43.62" E	Forest	El	0	1	0	1	0	6.3	555	68.4	335	1.394	258	0	0.001	39000	0	169000	0.001	0	0	143000	0	91000	26000	0	0	0	0	338000	0	39000	39000	130000	1053000	572000	0.001	0	0
L14	52o51'43.86" N	16o25'43.62" E	Forest	El	0	1	0	1	0	8.59	536	105.9	259	1.342	240	0	28000	0	0.001	0	18666.7	9333.67	0	0	14000	275333	32666.7	4667.33	177333	0	0	0	0	60666.7	0	116667	0	448000	0.001	0	0
L15	52o46'16.23" N	16o28'35.14" E	Forest	Water	0	1	1	0	0	9.96	219	163	15.7	5.78034	122	0	0	0	0	0	0	0	0	0	0	0	0	0	0	0	0	0	0	0	0	0	0	0	0	0	0
L16	52o42'19.15" N	16o29'11.34" E	Forest	Water	0	1	1	0	0	7.15	406	78	8.1	0.95117	216	14000	0	14000	0	0	0	0	0	28000	0	0	0	0	0	0	0	14000	0	0	14000	0	0	0	0	0.001	0
L16	52o42'19.15" N	16o29'11.34" E	Forest	H	0	1	0	0	1	7.16	413	80	205	0.95117	160	0	26000	0	0	0	0	0	0	0	0	0	0	0	0.001	0	0	0.001	0	0	0	0	0	169000	26000	26000	260000
L17	52o42'42.69" N	16o30'36.72" E	Forest	Water	0	1	1	0	0	7.32	428	259	1	1.653	120	0	0	0	1000.67	0	0	0	0	0	0	0	198000	0	0	0	0	0	0	0	0	0	0	103000	0	0	0
L17	52o42'42.69" N	16o30'36.72" E	Forest	El	0	1	0	1	0	6.76	391	196.1	66	2.287	123	0	0	0	6000.67	0	0	0	0	0	4000.67	0	342000	4000.67	0	0	0	0	0	0	0	0	0	4000.33	0	0	0
L18	52o47'01.87" N	16o21'21.73" E	Forest	Water	0	1	1	0	0	6.38	26	76	16.1	1.2446	12	0	0	0	0	0	0	0	0	0	0.001	0	0.001	0	0.001	0	0	0	0	0	0	0	0	0	0	0	0
L19	52o47'10.18" N	16o25'40.96" E	Forest	Water	0	1	1	0	0	8.61	122	109	11	2.22467	54	0	0	0	0	0	0	0	0	0	0	0	0	0	0	0	0	0	0	0	0	0	0	0	0	0	0
L20	52o24'23.43" N	16o50'39.39" E	Forest	Water	0	1	1	0	0	9.59	217	146.9	8	1.91926	9	0	0	0	0	0	0	0	0	0	0	0	0	27000	0	0	0	0.001	0	0	0	0	0	0	0	0	0
L20	52o24'23.43" N	16o50'39.39" E	Forest	H	0	1	0	0	1	9.51	219	117.8	2	1.83166	15.5	0	0	0	0	0	0	0	0	0	0	0	0	0	0	0	0	0	0	0	0	0	0	0	0	0	0
L20	52o24'23.43" N	16o50'39.39" E	Forest	H	0	1	0	0	1	9.62	116	106.7	8	1.98648	14	0	0	0	0	0	0	0	0	0	0	0	0	32000	0	0	0	0	0	0	0	0	0	0	0	0	0
L21	52o29'15.32" N	16o56'11.51" E	Forest	Water	0	1	1	0	0	7.93	652	82	19.4	1.74513	340	3000	6000	0	3000	0	0	0.001	0	0	3000	0	0.001	0	3000	0	0	6000	0	3000	3000	0.001	0	0	3000	0	0
L21	52o29'15.32" N	16o56'11.51" E	Forest	El	0	1	0	1	0	8.42	622	75	21.2	1.446	298	0	63000	28000	70000	0.001	0.001	0	49000	84000	14000	770000	7000	0.001	0	0	0	28000	0	0.001	0	28000	0.001	0.001	0.001	0	7000
L22	52o28'03.09" N	16o55'59.97" E	Forest	Water	0	1	1	0	0	8.5	716	142	6.2	1.92191	386	0	13000	0	0	13000	0	0	0	0	0.001	0	0	0	0	13000	0	0	0	39000	0	0	78000	78000	0	0	0
L22	52o28'03.09" N	16o55'59.97" E	Forest	H	0	1	0	0	1	8.41	721	125	13.5	1.83438	120	0	12000	0	12000	0	0.001	0	0	0	0.001	0	24000	0	0	60000	0	12000	0	12000	24000	0.001	72000	144000	0	0	0
L23	52o23'38.61" N	16o49'30.51" E	Forest	Water	0	1	1	0	0	8.05	699	102	9	0.770251	438	0	0	0	34666.7	0	0	1333.67	8666.67	18666.7	0	0	16666.7	0	667.333	1333.67	0	0	0	0	0	667.333	34000	14666.7	0.001	0	0
L23	52o23'38.61" N	16o49'30.51" E	Forest	El	0	1	0	1	0	7.9	720	28	11	0.743	387	0	0	0	252000	0	0	2667.33	0	0	0.001	0	20000	0	1334	0	0	0	0	0	0	26666.7	21333.3	21333.3	1334	0	0
L24	52o28'08.59" N	16o58'55.02" E	Forest	Water	0	1	1	0	0	7.63	486	39	7.3	6.29059	298	8000	0	0	0	0	0.001	0.001	0	0	0	40000	0	0	0	0	0	0	0	0	0	0	0	0	0.001	0	0
L24	52o28'08.59" N	16o58'55.02" E	Forest	H	0	1	0	0	1	7.76	490	48	7.3	0.912094	270	0	0	0	0	0	0.001	0	0	0	0	0	0	0	0	0	0	0	0	0	0	0	0	0	0	0	0.001
L25	52o39'02.49" N	17o37'57.25" E	Forest	Water	0	1	1	0	0	7.55	726	45	24.9	1.47769	362	0	0	0	0.001	0.001	0	0	0	0	0	0.001	0.001	0	0	0	12000	0.001	0	0	0	0	0	0	0	0	0
L26	52o03'33.54" N	16o49'20.19" E	Forest	Water	0	1	1	0	0	7.68	1085	152	10.6	1.66465	502	0	0	0	0.001	0	0	166	498	0	498	664	1826	2822	0	0	0	0	0	0	0	0.001	0	332	0.001	0	0
L26	52o03'33.54" N	16o49'20.19" E	Forest	El	0	1	0	1	0	7.33	1078	134	12.8	1.161	504	66000	0	0	0.001	0.001	0	176000	0	0	297000	0	231000	495000	0	0	11000	44000	0.001	0	0	0	0	0.001	0	0	0

## Sheet: correlations diatoms
diatom species	factor	R	p
Acm	pH	-0.153788	0.108697
	cond	-0.133721	0.163705
	O2%	-0.0899117	0.35024
	TRP	-0.18013	0.0596902
	DIN	0.0391888	0.684392
	Hardn	-0.0630459	0.5129
Amo	pH	-0.0331471	0.731017
	cond	-0.0632839	0.511307
	O2%	-0.043561	0.651364
	TRP	0.00310087	0.974352
	DIN	-0.0923153	0.337458
	Hardn	-0.0986991	0.304964
Amp	pH	-0.184845	0.0532093
	cond	0.138023	0.150448
	O2%	-0.164201	0.0865036
	TRP	0.134273	0.161957
	DIN	-0.0521515	0.588445
	Hardn	0.0253357	0.792759
Cop	pH	-0.00182417	0.98491
	cond	0.167247	0.0807444
	O2%	-0.0925063	0.336455
	TRP	0.0624381	0.51698
	DIN	-0.139769	0.145304
	Hardn	0.201791	0.0345135
Cra	pH	-0.0570065	0.554158
	cond	0.0418571	0.664161
	O2%	-0.0742829	0.440557
	TRP	0.0156144	0.871381
	DIN	-0.0449406	0.641078
	Hardn	-0.111863	0.244635
Cya	pH	0.0689954	0.473857
	cond	-0.107662	0.262917
	O2%	0.0665224	0.489887
	TRP	-0.0945028	0.326084
	DIN	-0.139447	0.146242
	Hardn	-0.00652844	0.946033
Cym	pH	0.0447828	0.642251
	cond	0.129564	0.177322
	O2%	0.00358945	0.970312
	TRP	-0.0104817	0.913456
	DIN	-0.13482	0.160239
	Hardn	0.0752274	0.434752
Es	pH	0.130569	0.173957
	cond	0.161287	0.0923151
	O2%	0.0833496	0.386655
	TRP	-0.0932783	0.33242
	DIN	-0.290023	0.00211648
	Hardn	0.119828	0.212432
Fc	pH	-0.0479505	0.618871
	cond	-0.074104	0.441662
	O2%	-0.0725602	0.451259
	TRP	-0.0809966	0.400248
	DIN	-0.111948	0.244272
	Hardn	0.0476603	0.620998
Fd	pH	-0.0615135	0.523217
	cond	-0.0256011	0.790638
	O2%	0.0999978	0.298613
	TRP	-0.276973	0.00339766
	DIN	-0.0409525	0.670993
	Hardn	0.0505099	0.600254
Fi	pH	-0.0592634	0.538555
	cond	-0.02038	0.832632
	O2%	0.0418557	0.664171
	TRP	0.0523743	0.586851
	DIN	-0.0805351	0.402947
	Hardn	0.0892884	0.353604
Fu	pH	-0.0848933	0.37789
	cond	0.0757503	0.431557
	O2%	0.0244889	0.799537
	TRP	0.0170575	0.859611
	DIN	-0.143861	0.133768
	Hardn	0.0498506	0.605026
Ft	pH	0.198523	0.0376098
	cond	0.0666894	0.488796
	O2%	0.2466	0.00940284
	TRP	-0.117034	0.223365
	DIN	-0.0274544	0.775867
	Hardn	0.104628	0.276683
Ga	pH	-0.083964	0.383152
	cond	-0.270907	0.00420222
	O2%	-0.108354	0.259842
	TRP	-0.017915	0.852631
	DIN	-0.332768	0.000382292
	Hardn	-0.163493	0.087889
Go	pH	-0.0243753	0.800448
	cond	-0.145132	0.130333
	O2%	0.00424039	0.964932
	TRP	-0.0563212	0.558939
	DIN	-0.0990743	0.30312
	Hardn	-0.0723024	0.452872
Gp	pH	-0.114055	0.235454
	cond	0.238832	0.0119794
	O2%	-0.217827	0.0222535
	TRP	0.159525	0.0959763
	DIN	0.0697321	0.469137
	Hardn	0.253459	0.00754672
Nci	pH	-0.223399	0.0189766
	cond	0.0163195	0.865627
	O2%	-0.18157	0.0576456
	TRP	0.140973	0.141835
	DIN	-0.0496284	0.606638
	Hardn	0.0247411	0.797517
Ng	pH	-0.227232	0.0169718
	cond	0.0809272	0.400653
	O2%	-0.207262	0.0298107
	TRP	0.142186	0.138403
	DIN	-0.0919372	0.339448
	Hardn	0.035784	0.710535
Nca	pH	0.00190683	0.984226
	cond	0.133419	0.164668
	O2%	-0.115984	0.227574
	TRP	0.0963705	0.316571
	DIN	-0.084773	0.378569
	Hardn	0.0658102	0.494557
Nm	pH	-0.16753	0.0802248
	cond	0.0340155	0.72425
	O2%	-0.0986184	0.305361
	TRP	0.0477714	0.620184
	DIN	0.00601054	0.950308
	Hardn	0.0863703	0.369618
Nr	pH	0.0266402	0.782347
	cond	-0.0403831	0.675308
	O2%	-0.0637129	0.508442
	TRP	-0.117079	0.223186
	DIN	-0.306552	0.00112513
	Hardn	0.108155	0.260723
Nia	pH	0.0288606	0.764713
	cond	0.168032	0.0793097
	O2%	-0.149132	0.119957
	TRP	0.132062	0.169042
	DIN	-0.0760239	0.42989
	Hardn	0.0545557	0.571346
Nip	pH	-0.0281048	0.770703
	cond	0.0896626	0.351582
	O2%	-0.102436	0.286928
	TRP	0.10113	0.293147
	DIN	-0.088707	0.356759
	Hardn	-0.10651	0.268089
Pm	pH	-0.057881	0.548087
	cond	-0.103899	0.280062
	O2%	0.00588163	0.951373
	TRP	-0.0217405	0.821638
	DIN	-0.124516	0.194954
	Hardn	-0.0074095	0.938763
Rg	pH	-0.178979	0.0613677
	cond	-0.214402	0.0244993
	O2%	-0.0752528	0.434596
	TRP	-0.0325091	0.736002
	DIN	-0.0512806	0.594697
	Hardn	-0.101941	0.289273
Sp	pH	-0.0761177	0.429319
	cond	0.0624756	0.516727
	O2%	-0.076642	0.426138
	TRP	0.0811803	0.399177
	DIN	-0.101033	0.293611
	Hardn	-0.0402914	0.676004

## Sheet: correlations zoopl
zooplankton species	factor	R	p
Ah	pH	0.203853	0.032672
	cond	-0.0887437	0.35656
	O2%	0.226961	0.0171069
	TRP	-0.129234	0.178437
	DIN	-0.0120194	0.90082
	Hardn	-0.213496	0.0251254
Ae	pH	-0.0252587	0.793375
	cond	-0.143007	0.136118
	O2%	-0.121795	0.204965
	TRP	0.0459401	0.633667
	DIN	0.0780912	0.417417
	Hardn	-0.218486	0.0218423
Ec	pH	0.181666	0.0575118
	cond	0.008548	0.929376
	O2%	0.172366	0.0717587
	TRP	-0.196951	0.03918
	DIN	-0.0627785	0.514693
	Hardn	0.0144521	0.880882
Bl	pH	0.037142	0.700066
	cond	0.105686	0.271827
	O2%	0.043685	0.650437
	TRP	-0.0984925	0.305982
	DIN	-0.160165	0.0946337
	Hardn	0.0882516	0.359244
Cp	pH	0.160871	0.0931699
	cond	0.15268	0.1113
	O2%	0.00769722	0.93639
	TRP	-0.036564	0.704515
	DIN	-0.194626	0.0416038
	Hardn	0.161919	0.0910292
Cq	pH	0.128003	0.182643
	cond	0.0677973	0.481588
	O2%	0.00795143	0.934294
	TRP	0.102126	0.288395
	DIN	-0.188597	0.0484763
	Hardn	0.0251499	0.794245
Cs	pH	-0.100661	0.295401
	cond	-0.0848804	0.377963
	O2%	0.0454512	0.637288
	TRP	0.0266813	0.78202
	DIN	-0.125078	0.192927
	Hardn	-0.0354201	0.71335
Se	pH	0.0447268	0.642668
	cond	0.111781	0.244983
	O2%	0.0318999	0.740772
	TRP	0.265798	0.00500764
	DIN	-0.0630153	0.513105
	Hardn	0.208611	0.0287382
Sv	pH	-0.0245787	0.798818
	cond	0.0170073	0.860019
	O2%	0.0227469	0.813528
	TRP	0.170709	0.0745741
	DIN	-0.0788305	0.413008
	Hardn	0.0884647	0.35808
To	pH	0.0692169	0.472435
	cond	0.163015	0.0888336
	O2%	0.0223253	0.816923
	TRP	-0.0965639	0.315596
	DIN	-0.174564	0.0681585
	Hardn	0.188065	0.0491251
Af	pH	-0.29262	0.00192113
	cond	0.13175	0.170059
	O2%	-0.261851	0.00572143
	TRP	0.157922	0.099406
	DIN	0.084122	0.382254
	Hardn	0.010217	0.915633
Bd	pH	-0.217901	0.0222068
	cond	0.00225512	0.981346
	O2%	-0.237444	0.0124995
	TRP	0.0510857	0.5961
	DIN	-0.066794	0.488113
	Hardn	0.117636	0.220977
Ba	pH	0.143435	0.134935
	cond	0.139746	0.145369
	O2%	0.158873	0.09736
	TRP	-0.162528	0.0898035
	DIN	0.0175059	0.85596
	Hardn	0.0309056	0.748579
Bq	pH	-0.0641407	0.505593
	cond	0.239334	0.0117959
	O2%	-0.124751	0.194105
	TRP	-0.0101281	0.916365
	DIN	-0.0564891	0.557766
	Hardn	0.153399	0.109607
Cv	pH	-0.155364	0.10508
	cond	-0.174204	0.0687384
	O2%	0.0500243	0.603767
	TRP	-0.0901918	0.348735
	DIN	-0.043549	0.651454
	Hardn	-0.19049	0.0462239
Cu	pH	-0.0469112	0.626501
	cond	-0.0134606	0.889
	O2%	0.0419319	0.663596
	TRP	-0.151527	0.114058
	DIN	-0.124437	0.195238
	Hardn	-0.0177506	0.853969
Ed	pH	-0.0583301	0.544981
	cond	-0.179033	0.0612872
	O2%	-0.109859	0.253241
	TRP	0.0918857	0.33972
	DIN	-0.248453	0.00886541
	Hardn	-0.0270747	0.778887
Fl	pH	0.0613069	0.524616
	cond	-0.122134	0.203699
	O2%	0.0925585	0.336181
	TRP	-0.0269868	0.779587
	DIN	0.019586	0.839062
	Hardn	-0.091384	0.342375
Kc	pH	-0.0270823	0.778827
	cond	-0.0564696	0.557902
	O2%	0.0234707	0.807708
	TRP	-0.264595	0.00521626
	DIN	-0.0664462	0.490386
	Hardn	-0.10497	0.275109
Kt	pH	0.0641186	0.50574
	cond	0.0275642	0.774995
	O2%	0.0631508	0.512198
	TRP	-0.0300866	0.755028
	DIN	-0.0196469	0.838569
	Hardn	-0.0545233	0.571575
Kq	pH	0.0538383	0.576424
	cond	0.137019	0.153466
	O2%	0.0347151	0.718814
	TRP	-0.120942	0.208179
	DIN	-0.233809	0.0139568
	Hardn	0.110107	0.252165
Lb	pH	0.121763	0.205085
	cond	-0.0080316	0.933633
	O2%	-0.0310144	0.747723
	TRP	-0.280687	0.00297617
	DIN	-0.167876	0.0795935
	Hardn	0.0578565	0.548256
Lc	pH	-0.0945217	0.325987
	cond	-0.093458	0.331485
	O2%	-0.0540205	0.575133
	TRP	-0.0287604	0.765507
	DIN	-0.0683025	0.47832
	Hardn	-0.0970135	0.313338
Lh	pH	-0.118103	0.219135
	cond	-0.182054	0.0569714
	O2%	-0.137087	0.153261
	TRP	-0.148697	0.121054
	DIN	-0.0981607	0.307622
	Hardn	-0.0356838	0.71131
Ll	pH	0.0653712	0.497446
	cond	-0.394342	2.01958e-05
	O2%	0.199686	0.0364825
	TRP	-0.317271	0.00073215
	DIN	-0.0609981	0.526711
	Hardn	-0.182211	0.0567541
Lp	pH	-0.137939	0.150698
	cond	-0.149976	0.117852
	O2%	-0.0498987	0.604677
	TRP	0.03226	0.737951
	DIN	-0.0526958	0.584554
	Hardn	-0.112714	0.241041
Lq	pH	-0.100109	0.298073
	cond	0.104664	0.276516
	O2%	-0.000528452	0.995628
	TRP	-0.0352222	0.714882
	DIN	0.0357487	0.710808
	Hardn	0.171868	0.0725969
Mm	pH	-0.469371	2.30941e-07
	cond	-0.208364	0.0289324
	O2%	-0.331465	0.000404288
	TRP	0.326363	0.000502153
	DIN	0.115916	0.227849
	Hardn	-0.0813044	0.398454
Pr	pH	-0.132538	0.167497
	cond	-0.215046	0.0240629
	O2%	-0.0636214	0.509052
	TRP	-0.0285306	0.767327
	DIN	-0.103268	0.283007
	Hardn	-0.155803	0.104087
Pv	pH	0.0136094	0.887781
	cond	0.229241	0.0159958
	O2%	0.0356341	0.711694
	TRP	-0.135237	0.158936
	DIN	-0.267106	0.00478938
	Hardn	0.105622	0.272121
Ss	pH	-0.0518144	0.590862
	cond	-0.0312016	0.746252
	O2%	-0.0161738	0.866815
	TRP	-0.181734	0.0574175
	DIN	-0.0242604	0.801369
	Hardn	-0.147243	0.124774
Tp	pH	-0.0505462	0.599992
	cond	0.135749	0.157352
	O2%	-0.00530905	0.956102
	TRP	-0.154808	0.106345
	DIN	-0.156619	0.102265
	Hardn	0.0590272	0.540177
Ts	pH	-0.0867514	0.367502
	cond	-0.155437	0.104913
	O2%	-0.0587081	0.542374
	TRP	-0.232135	0.014676
	DIN	-0.342095	0.000254247
	Hardn	-0.0445254	0.644167

## Sheet: Post-hoc test
Test RIR Tukeya; DIN
	{1}	{2}	{3}
Water {1}		0.0090	0.0145
Elodeids {2}	0.0090		0.9775
Helophytes {3}	0.0145	0.9775
Test RIR Tukeya; diatoms
	{1}	{2}	{3}
Water {1}		0.0252	0.9775
Elodeids {2}	0.0252		0.0539
Helophytes {3}	0.9775	0.0539
Test RIR Tukeya; crustaceans
	{1}	{2}	{3}
Water {1}		0.0008	0.1507
El {2}	0.0008		0.3784
H {3}	0.1507	0.3784

## Sheet: Kruskal-Wallis test
Z and H - test statistics, P - level of significance (red - significant, blue - significant only without taking into account the Bonferroni correction for multiple comparisons)
diatoms	Habitat		H-habitat type
	Kruskal-Wallis test		Post-hoc - Mann-Whitney U test
	H	P	El x H	El x Water	H x Water
Acm	2.88437	0.23641
Amo	0.0347288	0.982786
Amp	0.26388	0.876394
Cop	2.36551	0.306433
Cra	0.44886	0.798971
Cya	6.94905	0.0309765	0.10859	0.0111739	0.600512
Cym	2.73949	0.254172
Es	0.370008	0.831101
Fc	1.51096	0.469786
Fd	4.34303	0.114005
Fi	0.289636	0.86518
Ft	4.12284	0.127273
Fu	2.16181	0.339289
Ga	2.53455	0.281598
Go	0.442021	0.801708
Gp	0.278361	0.870071
Nca	0.382426	0.825957
Nci	2.72937	0.255461
Ng	1.64601	0.439111
Nia	0.531174	0.766756
Nip	0.298546	0.861334
Nm	0.365945	0.832791
Nr	10.4811	0.00529727	0.0222054	0.00228226	0.765961
Pm	0.433929	0.804959
Rg	0.191466	0.908706
Sp	2.27853	0.320054
Rotifera	habitat
	Kruskal-Wallis test		Post-hoc - Mann-Whitney U test
	H	P	El x H	El x Water	H x Water
Af	0.858105	0.651126
Bd	36.877	9.82355e-09	0.00371483	1.22978e-08	0.00117551
Ba	4.68795	0.0959453
Bq	11.6175	0.00300125	0.0639842	0.000878983	0.242932
Cv	20.5765	3.40312e-05	0.0261777	9.14309e-06	0.0516169
Cu	23.2111	9.11525e-06	0.00279883	3.13497e-06	0.179227
Ed	19.7143	5.23719e-05	0.142702	1.74e-05	0.00854255
Fl	6.74425	0.0343166	0.0639518	0.00889907	1
Kc	6.46518	0.0394551	0.0175258	0.056737	0.348571
Kt	2.30536	0.315789
Kq	1.27211	0.529378
Lb	22.2985	1.43862e-05	0.0208447	3.85199e-06	0.0457384
Lc	29.4322	4.06328e-07	0.00756873	1.3769e-07	0.019505
Lh	7.56161	0.0228043	0.417572	0.0122812	0.0447756
Ll	17.1455	0.000189192	0.0134408	4.94287e-05	0.350838
Lp	21.3542	2.30674e-05	0.0331181	5.0685e-06	0.0561662
Lq	14.2085	0.000821619	0.00297627	0.00139435	0.536856
Mm	8.07958	0.0176012	0.00721835	0.0952824	0.0753491
Pr	3.0401	0.218701
Pv	2.30931	0.315167
Ss	1.76057	0.414665
Tp	23.0714	9.77482e-06	0.015262	1.80027e-06	0.10523
Ts	2.7	0.2592
Crustacea	habitat
	Kruskal-Wallis test		Post-hoc - Mann-Whitney U test
	H	P	El x H	El x Water	H x Water
Ah	4.16473	0.124635
Ae	6.19871	0.0450782	0.139254	0.0168222	0.507872
Ec	1.5967	0.450071
Bl	6.9074	0.0316284	0.0102618	0.155057	0.102275
Cp	12.3882	0.00204142	0.477987	0.00345481	0.00172056
Cq	8.64755	0.0132498	0.542917	0.0247502	0.00851776
Cs	23.7968	6.8013e-06	0.0698926	1.89115e-05	0.000481818
Se	39.5707	2.55471e-09	6.98532e-05	2.61797e-09	0.287029
Sv	41.9345	7.83508e-10	0.00339804	2.54329e-10	0.000151352
To	2.54716	0.279827

## Sheet: Mann-Whitney test
Z and H - test statistics, P - level of significance
diatoms	pond type
	Mann-Whitney U test
	Z	P
Acm	1.03282	0.301687
Amo	2.59283	0.00951897
Amp	0.0142124	0.988661
Cop	0.251434	0.801479
Cra	1.96639	0.0492534
Cya	1.22337	0.22119
Cym	1.23806	0.215693
Es	0.585122	0.558466
Fc	0.66199	0.507978
Fd	1.59833	0.10997
Fi	1.89914	0.057546
Ft	0.0252842	0.979828
Fu	1.7311	0.0834333
Ga	2.28865	0.0220998
Go	1.37346	0.16961
Gp	3.39607	0.000683603
Nca	1.10213	0.270404
Nci	0.356771	0.721263
Ng	1.1145	0.265066
Nia	0.390443	0.696209
Nip	0.580006	0.561911
Nm	0.751156	0.452559
Nr	0.094415	0.92478
Pm	2.98166	0.00286692
Rg	0.50131	0.616153
Sp	0.46216	0.643967
Rotifera	pond type
	Mann-Whitney U test
	Z	P
Af	0.321181	0.748073
Bd	0.0451827	0.963962
Ba	0.00319377	0.997452
Bq	0.0755985	0.939739
Cv	2.47692	0.0132522
Cu	2.42533	0.0152944
Ed	0.147962	0.882373
Fl	0.920937	0.357083
Kc	1.57534	0.115177
Kt	1.06833	0.285373
Kq	0.416377	0.677134
Lb	1.71609	0.0861453
Lc	1.30894	0.190555
Lh	2.724	0.00644968
Ll	2.29304	0.0218456
Lp	1.31619	0.188111
Lq	0.481207	0.630369
Mm	1.00461	0.315085
Pr	2.37283	0.0176524
Pv	1.44342	0.148903
Ss	0.91823	0.358498
Tp	0.665177	0.505937
Ts	3.17	0.0015
Crustacea	pond type
	Mann-Whitney U test
	Z	P
Ah	2.26966	0.0232279
Ae	0.0359512	0.971321
Ec	0.0339397	0.972925
Bl	0.133763	0.89359
Cp	1.51204	0.130523
Cq	1.99564	0.0459736
Cs	0.937809	0.348342
Se	2.15631	0.0310595
Sv	1.17022	0.241913
To	1.48341	0.137966
